# Supplementary material for: Clavis: An open and versatile identification key format
Source: PLoS One. 2022 Dec 1;17(12):e0277752. doi: 10.1371/journal.pone.0277752 (PMC9714862; doi:10.1371/journal.pone.0277752)
Supplement: S1 File — The formal definition of what constitutes a Clavis-compliant key. (ZIP) [file pone.0277752.s001.zip]

Archive with 2 entries (2 files):
- S1 - Clavis schema.tex
- S1 - Clavis schema.pdf
