# Supplementary material for: Clavis: An open and versatile identification key format
Source: PLoS One. 2022 Dec 1;17(12):e0277752. doi: 10.1371/journal.pone.0277752 (PMC9714862; doi:10.1371/journal.pone.0277752)
Supplement: S2 File — A Clavis-compliant key to a number of Pokémon. Serves to illustrate all the different aspects that Clavis supports, rather than to provide a fully functional and complete key. (ZIP) [file pone.0277752.s002.zip]

Archive with 2 entries (2 files):
- S2 - Pokémon key.tex
- S2 - Pokémon key.pdf
