# Supplementary material for: Clavis: An open and versatile identification key format
Source: PLoS One. 2022 Dec 1;17(12):e0277752. doi: 10.1371/journal.pone.0277752 (PMC9714862; doi:10.1371/journal.pone.0277752)
Supplement: S2 File — A Clavis-compliant key to a number of Pokémon. Serves to illustrate all the different aspects that Clavis supports, rather than to provide a fully functional and complete key. (ZIP) [file pone.0277752.s002.zip › S2 - Pokémon key.tex]

\documentclass[10pt,letterpaper]{article}
\usepackage[top=0.85in,left=2.75in,footskip=0.75in]{geometry}
\usepackage{amsmath,amssymb}
\usepackage{changepage}
\usepackage[utf8]{inputenc}
\usepackage{textcomp,marvosym}
\usepackage{cite}
\usepackage{nameref,hyperref}
\usepackage[right]{lineno}
\usepackage{microtype}
\DisableLigatures[f]{encoding = *, family = * }
\usepackage[table]{xcolor}
\usepackage{array}
\newcolumntype{+}{!{\vrule width 2pt}}
\newlength\savedwidth
\newcommand\thickcline[1]{%
  \noalign{\global\savedwidth\arrayrulewidth\global\arrayrulewidth 2pt}%
  \cline{#1}%
  \noalign{\vskip\arrayrulewidth}%
  \noalign{\global\arrayrulewidth\savedwidth}%
}
\newcommand\thickhline{\noalign{\global\savedwidth\arrayrulewidth\global\arrayrulewidth 2pt}%
\hline
\noalign{\global\arrayrulewidth\savedwidth}}
\raggedright
\setlength{\parindent}{0.5cm}
\textwidth 5.25in
\textheight 8.75in
\usepackage[aboveskip=1pt,labelfont=bf,labelsep=period,justification=raggedright,singlelinecheck=off]{caption}
\renewcommand{\figurename}{Fig}
\bibliographystyle{plos2015}
\makeatletter
\renewcommand{\@biblabel}[1]{\quad#1.}
\makeatother


\usepackage{lastpage,fancyhdr,graphicx}
\usepackage{epstopdf}
%\pagestyle{myheadings}
\pagestyle{fancy}
\fancyhf{}
%\setlength{\headheight}{27.023pt}
%\lhead{\includegraphics[width=2.0in]{PLOS-submission.eps}}
\rfoot{\thepage/\pageref{LastPage}}
\renewcommand{\headrulewidth}{0pt}
\renewcommand{\footrule}{\hrule height 2pt \vspace{2mm}}
\fancyheadoffset[L]{2.25in}
\fancyfootoffset[L]{2.25in}
\lfoot{\today}

%% ADDED BY AUTHORS
\usepackage{orcidlink}
\makeatletter
\renewcommand {\verbatim@font}
{%
  \fontencoding {T2A}%
  \fontfamily
  {\ttdefault}%
  \selectfont
}
\makeatother
\usepackage [russian,english] {babel}

\usepackage{newunicodechar}
\newunicodechar{♀}{\Female}
\newunicodechar{♂}{\Male}


%% END ADDED BY AUTHORS


\begin{document}
\vspace*{0.2in}

\begin{flushleft}
{\Large
\textbf\newline{
  Clavis key example: Pokémon
}}
\newline
\end{flushleft}
\linenumbers
\begin{verbatim}
{
  "$schema":
"https://raw.githubusercontent.com/Artsdatabanken/Clavis/main/Schema/C
lavis.json",
  "title": "A key to a selection of Pokémon",
  "language": "en",
  "license": "https://creativecommons.org/licenses/by/4.0/",
  "creator": "person:wouterkoch",
  "lastModified": "2022-10-15 01:31:22",
  "identifier": "26b57071-15ca-4b44-92a4-b61181f15373",
  "persons": [
    {
      "id": "person:wouterkoch",
      "name": "Wouter Koch"
    }
  ],
  "organizations": [
    {
      "id": "organization:ntnu",
      "name": "Norwegian University of Science and Technology",
      "url": "https://www.ntnu.no"
    }
  ],
  "taxa": [
    {
      "id": "taxon:pikachuidae",
      "scientificName": "Pikachuidae",
      "children": [
        {
          "id": "taxon:pokemon_172",
          "scientificName": "Pichu",
          "children": [
            {
              "id": "taxon:pokemon_172_standard",
              "label": ""
            },
            {
              "id": "taxon:pokemon_172_shiny",
              "label": "Shiny"
            }
          ]
        },
        {
          "id": "taxon:pokemon_025",
          "scientificName": "Pikachu",
          "externalReference": [
            {
              "serviceId": "service:wikidata",
              "externalId": "Q9351"
            },
            {
              "serviceId": "service:example_api",
              "externalId": "Pikachu"
            }
          ],
          "followUp": "https://example.com/pikachu_costumes",
          "children": [
            {
              "id": "taxon:pokemon_025_standard",
              "isEndPoint": true,
              "label": "",
              "children": [
                {
                  "id": "taxon:pokemon_025_standard_male",
                  "label": "♂"
                },
                {
                  "id": "taxon:pokemon_025_standard_female",
                  "label": "♀"
                }
              ]
            },
            {
              "id": "taxon:pokemon_025_shiny",
              "label": "Shiny"
            }
          ]
        },
        {
          "id": "taxon:pokemon_026",
          "scientificName": "Raichu",
          "children": [
            {
              "id": "taxon:pokemon_026_standard",
              "label": ""
            },
            {
              "id": "taxon:pokemon_026_shiny",
              "label": "Shiny"
            }
          ]
        }
      ]
    },
    {
      "id": "taxon:pokemon_115",
      "scientificName": "Kangaskhan",
      "geography": {
        "polygon": [
          [
            [
              [
                130.0341796875,
                -10.228437266155943
              ],
              [
                111.97265625,
                -21.779905342529634
              ],
              [
                115.09277343749999,
                -36.91476428895593
              ],
              [
                131.2646484375,
                -32.916485347314385
              ],
              [
                141.8994140625,
                -40.44694705960048
              ],
              [
                150.82031249999997,
                -38.8225909761771
              ],
              [
                154.95117187499997,
                -26.15543796871355
              ],
              [
                142.3388671875,
                -10.09867012060338
              ],
              [
                138.69140625,
                -12.382928338487396
              ],
              [
                130.0341796875,
                -10.228437266155943
              ]
            ]
          ]
        ]
      }
    },
    {
      "id": "taxon:castform",
      "scientificName": "Castform"
    }
  ],
  "characters": [
    {
      "id": "character:type_of_pokemon",
      "title": "Pokémon type",
      "states": [
        {
          "id": "state:pokemon_type_electric",
          "title": "Electric"
        }
      ]
    },
    {
      "id": "character:color",
      "title": "Color of body",
      "states": [
        {
          "id": "state:color_blue",
          "title": "Blue"
        },
        {
          "id": "state:color_red",
          "title": "Red"
        }
      ]
    },
    {
      "id": "character:all_colors",
      "title": "Colors on body of the Pokémon",
      "type": "non-exclusive",
      "states": [
        {
          "id": "state:colors_yellow",
          "title": "Yellow"
        },
        {
          "id": "state:colors_red",
          "title": "Red"
        },
        {
          "id": "state:colors_black",
          "title": "Black"
        },
        {
          "id": "state:colors_brown",
          "title": "Brown"
        },
        {
          "id": "state:colors_white",
          "title": "White"
        }
      ]
    },
    {
      "id": "character:tail_shape",
      "title": "Shape of the tail end",
      "states": [
        {
          "id": "state:pointy_tail",
          "title": "Pointy",
          "media": "media:pointy_tail"
        },
        {
          "id": "state:lobed_tail",
          "title": "Double-lobed",
          "media": "media:lobed_tail"
        }
      ]
    },
    {
      "id": "character:wearing_hat",
      "title": "Is the Pokémon wearing a hat?",
      "states": [
        {
          "id": "state:hat",
          "title": "Yes"
        },
        {
          "id": "state:no_hat",
          "title": "No"
        }
      ]
    },
    {
      "id": "character:hat_shape",
      "title": "What is the style of the hat?",
      "logicalPremise": "state:hat",
      "states": [
        {
          "id": "state:bowler_hat",
          "title": "Bowler hat"
        },
        {
          "id": "state:top_hat",
          "title": "Top hat"
        }
      ]
    },
    {
      "id": "character:weight",
      "title": "How much does the Pokémon weigh?",
      "userRequirement": "requirement:catch",
      "type": "numerical",
      "min": 1,
      "max": 125,
      "stepSize": 1,
      "unit": "kg"
    }
  ],
  "statements": [
    {
      "id": "statement:pikachu_is_electric",
      "taxon": "taxon:pokemon_025",
      "character": "character:type_of_pokemon",
      "value": "state:pokemon_type_electric",
      "frequency": 1
    },
    {
      "id": "statement:pikachu_is_never_blue",
      "taxon": "taxon:pokemon_025",
      "character": "character:color",
      "value": "state:color_blue",
      "frequency": 0
    },
    {
      "id": "statement:pikachu_lobed_tail",
      "taxon": "taxon:pokemon_025",
      "character": "character:tail_shape",
      "value": "state:lobed_tail",
      "frequency": 0.5
    },
    {
      "id": "statement:pikachu_pointy_tail",
      "taxon": "taxon:pokemon_025",
      "character": "character:tail_shape",
      "value": "state:pointy_tail",
      "frequency": 0.5
    },
    {
      "id": "statement:pikachu_weight",
      "taxon": "taxon:pokemon_025",
      "character": "character:weight",
      "value": [
        2.98,
        10.1
      ],
      "frequency": 1
    },
    {
      "id": "statement:castform_rain_type",
      "taxon": "taxon:castform",
      "character": "character:castform_type",
      "value": "state:rainy_castform",
      "frequency": 0.2
    },
    {
      "id": "statement:castform_rain_type_bergen",
      "taxon": "taxon:castform",
      "character": "character:castform_type",
      "value": "state:rainy_castform",
      "frequency": 0.9,
      "geography": {
        "polygon": [
          [
            [
              [
                5.27618408203125,
                60.44976847885747
              ],
              [
                5.218505859375,
                60.4233434866285
              ],
              [
                5.27618408203125,
                60.36160157353732
              ],
              [
                5.395660400390625,
                60.36839212633114
              ],
              [
                5.4052734375,
                60.421309904895715
              ],
              [
                5.27618408203125,
                60.44976847885747
              ]
            ]
          ]
        ]
      }
    },
    {
      "id": "statement:pikachu_contains_yellow",
      "taxon": "taxon:pokemon_025",
      "character": "character:all_colors",
      "value": "state:colors_yellow",
      "frequency": 1
    },
    {
      "id": "statement:pikachu_contains_black",
      "taxon": "taxon:pokemon_025",
      "character": "character:all_colors",
      "value": "state:colors_black",
      "frequency": 1
    },
    {
      "id": "statement:pikachu_contains_red",
      "taxon": "taxon:pokemon_025",
      "character": "character:all_colors",
      "value": "state:colors_red",
      "frequency": 1
    },
    {
      "id": "statement:pikachu_contains_no_brown",
      "taxon": "taxon:pokemon_025",
      "character": "character:all_colors",
      "value": "state:colors_brown",
      "frequency": 0
    },
    {
      "id": "statement:pikachu_contains_no_white",
      "taxon": "taxon:pokemon_025",
      "character": "character:all_colors",
      "value": "state:colors_white",
      "frequency": 0
    },
    {
      "id": "statement:raichu_contains_yellow",
      "taxon": "taxon:pokemon_026",
      "character": "character:all_colors",
      "value": "state:colors_yellow",
      "frequency": 1
    },
    {
      "id": "statement:raichu_contains_no_black",
      "taxon": "taxon:pokemon_026",
      "character": "character:all_colors",
      "value": "state:colors_black",
      "frequency": 0
    },
    {
      "id": "statement:raichu_contains_no_red",
      "taxon": "taxon:pokemon_026",
      "character": "character:all_colors",
      "value": "state:colors_red",
      "frequency": 0
    },
    {
      "id": "statement:raichu_contain_brown",
      "taxon": "taxon:pokemon_026",
      "character": "character:all_colors",
      "value": "state:colors_brown",
      "frequency": 1
    },
    {
      "id": "statement:raichu_contains_white",
      "taxon": "taxon:pokemon_026",
      "character": "character:all_colors",
      "value": "state:colors_white",
      "frequency": 1
    }
  ],
  "userRequirements": [
    {
      "id": "requirement:catch",
      "title": "Catching required",
      "warning": "To answer this, you have to catch the Pokémon
first.",
      "description": "1. Select a pokéball color.\n2. Hold the ball,
spinning it a few times.\n3. Fling the pokéball towards the
Pokémon, adjusting for the curveball generated from spinning the
ball.\n4. Try to hit the circle when it is at its smallest.",
      "descriptionUrl":
"https://niantic.helpshift.com/hc/en/6-pokemon-go/faq/102-finding-catc
hing-wild-pokemon/"
    }
  ],
  "externalServices": [
    {
      "id": "service:wikidata",
      "title": "Wikidata",
      "url": "https://www.wikidata.org/w/api.php"
    },
    {
      "id": "service:example_api",
      "title": "Example",
      "description": "Gives the probability for a taxon, given its
weight and location.",
      "url": "https://api.example.com"
    }
  ],
  "mediaElements": [
    {
      "id": "media:pointy_tail",
      "mediaElement": {
        "file": [
          {
            "url":
"https://github.com/WouterKoch/Clavis/raw/main/Keys/Images/pointy_100.
png",
            "width": 100,
            "height": 100,
            "license":
"https://creativecommons.org/licenses/by/4.0/",
            "creator": "person:wouterkoch"
          },
          {
            "url":
"https://github.com/WouterKoch/Clavis/raw/main/Keys/Images/pointy_250.
png",
            "width": 250,
            "height": 250,
            "license":
"https://creativecommons.org/licenses/by/4.0/",
            "creator": "person:wouterkoch"
          }
        ]
      }
    },
    {
      "id": "media:lobed_tail",
      "mediaElement": {
        "file": [
          {
            "url":
"https://github.com/WouterKoch/Clavis/raw/main/Keys/Images/lobed_100.p
ng",
            "width": 100,
            "height": 100,
            "license":
"https://creativecommons.org/licenses/by/4.0/",
            "creator": "person:wouterkoch"
          },
          {
            "url":
"https://github.com/WouterKoch/Clavis/raw/main/Keys/Images/lobed_250.p
ng",
            "width": 250,
            "height": 250,
            "license":
"https://creativecommons.org/licenses/by/4.0/",
            "creator": "person:wouterkoch"
          }
        ]
      }
    }
  ]
}  
\end{verbatim}
\nolinenumbers
\end{document}
