# Supplementary material for: Clavis: An open and versatile identification key format
Source: PLoS One. 2022 Dec 1;17(12):e0277752. doi: 10.1371/journal.pone.0277752 (PMC9714862; doi:10.1371/journal.pone.0277752)
Supplement: S3 File — A Clavis-compliant key to Norway’s titmice (Paridae). Serves as a real life example of a fully functional and complete key, using only a selection of Clavis’ capabilities. (ZIP) [file pone.0277752.s003.zip]

Archive with 2 entries (2 files):
- S3 - Titmice key.tex
- S3 - Titmice key.pdf
