# Supplementary material for: Clavis: An open and versatile identification key format
Source: PLoS One. 2022 Dec 1;17(12):e0277752. doi: 10.1371/journal.pone.0277752 (PMC9714862; doi:10.1371/journal.pone.0277752)
Supplement: S3 File — A Clavis-compliant key to Norway’s titmice (Paridae). Serves as a real life example of a fully functional and complete key, using only a selection of Clavis’ capabilities. (ZIP) [file pone.0277752.s003.zip › S3 - Titmice key.tex]

\documentclass[10pt,letterpaper]{article}
\usepackage[top=0.85in,left=2.75in,footskip=0.75in]{geometry}
\usepackage{amsmath,amssymb}
\usepackage{changepage}
\usepackage[utf8]{inputenc}
\usepackage{textcomp,marvosym}
\usepackage{cite}
\usepackage{nameref,hyperref}
\usepackage[right]{lineno}
\usepackage{microtype}
\DisableLigatures[f]{encoding = *, family = * }
\usepackage[table]{xcolor}
\usepackage{array}
\newcolumntype{+}{!{\vrule width 2pt}}
\newlength\savedwidth
\newcommand\thickcline[1]{%
  \noalign{\global\savedwidth\arrayrulewidth\global\arrayrulewidth 2pt}%
  \cline{#1}%
  \noalign{\vskip\arrayrulewidth}%
  \noalign{\global\arrayrulewidth\savedwidth}%
}
\newcommand\thickhline{\noalign{\global\savedwidth\arrayrulewidth\global\arrayrulewidth 2pt}%
\hline
\noalign{\global\arrayrulewidth\savedwidth}}
\raggedright
\setlength{\parindent}{0.5cm}
\textwidth 5.25in
\textheight 8.75in
\usepackage[aboveskip=1pt,labelfont=bf,labelsep=period,justification=raggedright,singlelinecheck=off]{caption}
\renewcommand{\figurename}{Fig}
\bibliographystyle{plos2015}
\makeatletter
\renewcommand{\@biblabel}[1]{\quad#1.}
\makeatother


\usepackage{lastpage,fancyhdr,graphicx}
\usepackage{epstopdf}
%\pagestyle{myheadings}
\pagestyle{fancy}
\fancyhf{}
%\setlength{\headheight}{27.023pt}
%\lhead{\includegraphics[width=2.0in]{PLOS-submission.eps}}
\rfoot{\thepage/\pageref{LastPage}}
\renewcommand{\headrulewidth}{0pt}
\renewcommand{\footrule}{\hrule height 2pt \vspace{2mm}}
\fancyheadoffset[L]{2.25in}
\fancyfootoffset[L]{2.25in}
\lfoot{\today}

%% ADDED BY AUTHORS
\usepackage{orcidlink}
\makeatletter
\renewcommand {\verbatim@font}
{%
  \fontencoding {T2A}%
  \fontfamily
  {\ttdefault}%
  \selectfont
}
\makeatother
\usepackage [russian,english] {babel}

\usepackage{newunicodechar}
\newunicodechar{♀}{\Female}
\newunicodechar{♂}{\Male}
%% END ADDED BY AUTHORS

\begin{document}
\vspace*{0.2in}

\begin{flushleft}
{\Large
\textbf\newline{
Clavis key example: titmice
}}
\newline
\end{flushleft}
\linenumbers
\begin{verbatim}
{
   "$schema":
"https://raw.githubusercontent.com/Artsdatabanken/Clavis/main/Schema/C
lavis.json",
   "title": "A key to titmice in Norway",
   "language": "en",
   "license": "https://creativecommons.org/licenses/by/4.0/",
   "creator": "person:wouterkoch",
   "lastModified": "2022-03-19 21:41:00",
   "identifier": "9be11d7e-c147-400a-899e-b3d5e4bcc6a1",
   "geography": {
      "name": "Norway",
      "polygon": [
         [
            [
               [
                  33.22265625,
                  69.56522590149099
               ],
               [
                  29.267578125,
                  71.15939141681443
               ],
               [
                  23.5546875,
                  71.28669893545877
               ],
               [
                  17.2265625,
                  69.97549253616164
               ],
               [
                  12.392578125,
                  68.366801093914
               ],
               [
                  11.2939453125,
                  65.91062334197893
               ],
               [
                  3.8671874999999996,
                  62.103882522897855
               ],
               [
                  4.7021484375,
                  58.516651799363785
               ],
               [
                  7.119140625,
                  57.70414723434193
               ],
               [
                  11.953125,
                  58.83649009392136
               ],
               [
                  13.3154296875,
                  61.39671887310411
               ],
               [
                  12.8759765625,
                  63.6267446447533
               ],
               [
                  14.94140625,
                  64.07219957867282
               ],
               [
                  15.2490234375,
                  66.05371622067922
               ],
               [
                  18.852539062499996,
                  68.02402198693447
               ],
               [
                  25.048828125,
                  68.51214331858073
               ],
               [
                  26.894531249999996,
                  69.54987728327795
               ],
               [
                  29.003906249999996,
                  68.8159271333607
               ],
               [
                  33.22265625,
                  69.56522590149099
               ]
            ]
         ]
      ]
   },
   "persons": [
      {
         "id": "person:wouterkoch",
         "name": "Wouter Koch"
      }
   ],
   "externalServices": [
      {
         "id": "service:nbic_taxa",
         "title": "NBIC taxonomy scientificNameId",
         "description": "To retrieve taxon information based on the
NBIC scientificNameId, e.g. through
https://www.artsdatabanken.no/api/Taxon/ByScientificNameId/4362",
         "provider": "Norwegian Biodiversity Information Centre",
         "url": "https://www.artsdatabanken.no/help"
      }
   ],
   "taxa": [
      {
         "id": "taxon:paridae",
         "scientificName": "Paridae",
         "rank": "family",
         "vernacularName": "titmice",
         "externalReference": {
            "serviceId": "service:nbic_taxa",
            "externalId": "4362"
         },
         "children": [
            {
               "id": "taxon:cyanistes",
               "scientificName": "Cyanistes",
               "rank": "genus",
               "externalReference": {
                  "serviceId": "service:nbic_taxa",
                  "externalId": "4364"
               },
               "children": [
                  {
                     "id": "taxon:cyanistes_caeruleus",
                     "scientificName": "Cyanistes caeruleus",
                     "vernacularName": "blue tit",
                     "rank": "species",
                     "externalReference": {
                        "serviceId": "service:nbic_taxa",
                        "externalId": "4365"
                     }
                  }
               ]
            },
            {
               "id": "taxon:lophophanes",
               "scientificName": "Lophophanes",
               "rank": "genus",
               "externalReference": {
                  "serviceId": "service:nbic_taxa",
                  "externalId": "4368"
               },
               "children": [
                  {
                     "id": "taxon:lophophanes_cristatus",
                     "scientificName": "Lophophanes cristatus",
                     "vernacularName": "crested tit",
                     "rank": "species",
                     "externalReference": {
                        "serviceId": "service:nbic_taxa",
                        "externalId": "4369"
                     },
                     "geography": {
                        "polygon": [
                           [
                              [
                                 [
                                    11.997070312499998,
                                    58.74540696858028
                                 ],
                                 [
                                    13.0517578125,
                                    59.977005492196
                                 ],
                                 [
                                    12.8759765625,
                                    63.31268278043484
                                 ],
                                 [
                                    19.2041015625,
                                    68.57644086491786
                                 ],
                                 [
                                    13.4912109375,
                                    68.78414378041504
                                 ],
                                 [
                                    9.7119140625,
                                    64.47279382008166
                                 ],
                                 [
                                    4.21875,
                                    62.2679226294176
                                 ],
                                 [
                                    3.69140625,
                                    59.40036514079251
                                 ],
                                 [
                                    6.723632812499999,
                                    57.70414723434193
                                 ],
                                 [
                                    11.997070312499998,
                                    58.74540696858028
                                 ]
                              ]
                           ]
                        ]
                     }
                  }
               ]
            },
            {
               "id": "taxon:parus",
               "scientificName": "Parus",
               "rank": "genus",
               "externalReference": {
                  "serviceId": "service:nbic_taxa",
                  "externalId": "4363"
               },
               "children": [
                  {
                     "id": "taxon:parus_major",
                     "scientificName": "Parus major",
                     "vernacularName": "great tit",
                     "rank": "species",
                     "externalReference": {
                        "serviceId": "service:nbic_taxa",
                        "externalId": "4372"
                     }
                  }
               ]
            },
            {
               "id": "taxon:periparus",
               "scientificName": "Periparus",
               "rank": "genus",
               "externalReference": {
                  "serviceId": "service:nbic_taxa",
                  "externalId": "4374"
               },
               "children": [
                  {
                     "id": "taxon:periparus_ater",
                     "scientificName": "Periparus ater",
                     "vernacularName": "coal tit",
                     "rank": "species",
                     "externalReference": {
                        "serviceId": "service:nbic_taxa",
                        "externalId": "4375"
                     }
                  }
               ]
            },
            {
               "id": "taxon:poecile",
               "scientificName": "Poecile",
               "rank": "genus",
               "externalReference": {
                  "serviceId": "service:nbic_taxa",
                  "externalId": "4378"
               },
               "children": [
                  {
                     "id": "taxon:poecile_palustris",
                     "scientificName": "Poecile palustris",
                     "vernacularName": "marsh tit",
                     "rank": "species",
                     "externalReference": {
                        "serviceId": "service:nbic_taxa",
                        "externalId": "4385"
                     },
                     "geography": {
                        "polygon": [
                           [
                              [
                                 [
                                    11.997070312499998,
                                    58.74540696858028
                                 ],
                                 [
                                    13.0517578125,
                                    59.977005492196
                                 ],
                                 [
                                    12.8759765625,
                                    63.31268278043484
                                 ],
                                 [
                                    19.2041015625,
                                    68.57644086491786
                                 ],
                                 [
                                    13.4912109375,
                                    68.78414378041504
                                 ],
                                 [
                                    9.7119140625,
                                    64.47279382008166
                                 ],
                                 [
                                    4.21875,
                                    62.2679226294176
                                 ],
                                 [
                                    3.69140625,
                                    59.40036514079251
                                 ],
                                 [
                                    6.723632812499999,
                                    57.70414723434193
                                 ],
                                 [
                                    11.997070312499998,
                                    58.74540696858028
                                 ]
                              ]
                           ]
                        ]
                     }
                  },
                  {
                     "id": "taxon:poecile_montanus",
                     "scientificName": "Poecile montanus",
                     "vernacularName": "willow tit",
                     "rank": "species",
                     "externalReference": {
                        "serviceId": "service:nbic_taxa",
                        "externalId": "4382"
                     }
                  },
                  {
                     "id": "taxon:poecile_cinctus",
                     "scientificName": "Poecile cinctus",
                     "vernacularName": "Siberian tit",
                     "rank": "species",
                     "externalReference": {
                        "serviceId": "service:nbic_taxa",
                        "externalId": "4379"
                     }
                  }
               ]
            }
         ]
      }
   ],
   "characters": [
      {
         "id": "character:head_top",
         "title": "Top of the head",
         "states": [
            {
               "id": "state:black_or_dark_grey",
               "title": "Black or dark grey"
            },
            {
               "id": "state:brown",
               "title": "Brown"
            },
            {
               "id": "state:blue",
               "title": "Blue"
            },
            {
               "id": "state:speckled_crest",
               "title": "Speckled black and white, with a crest"
            }
         ]
      },
      {
         "id": "character:chest_color",
         "title": "Color of the chest",
         "states": [
            {
               "id": "state:yellow",
               "title": "Yellow"
            },
            {
               "id": "state:grey_brown",
               "title": "Grey to brown"
            }
         ]
      },
      {
         "id": "character:wing_bar",
         "title": "White bar on the wing",
         "states": [
            {
               "id": "state:wing_bar",
               "title": "Present"
            },
            {
               "id": "state:no_wing_bar",
               "title": "Absent"
            }
         ]
      },
      {
         "id": "character:black_of_cheek",
         "title": "Color of the cheek at the back",
         "states": [
            {
               "id": "state:white_cheek_back",
               "title": "Entire cheek white"
            },
            {
               "id": "state:brown_cheek_back",
               "title": "Sullied brown"
            }
         ]
      },
      {
         "id": "character:wing_secondaries_color",
         "title": "Color of secondary wing feathers",
         "states": [
            {
               "id": "state:secondaries_pale",
               "title": "Paler than rest of the wing"
            },
            {
               "id": "state:secondaries_not_pale",
               "title": "No clear different from rest of the wing"
            }
         ]
      }
   ],
   "statements": [
      {
         "id": "statement:crested_tit_head",
         "taxon": "taxon:lophophanes_cristatus",
         "character": "character:head_top",
         "value": "state:speckled_crest",
         "frequency": 1
      },
      {
         "id": "statement:blue_tit_head",
         "taxon": "taxon:cyanistes_caeruleus",
         "character": "character:head_top",
         "value": "state:blue",
         "frequency": 1
      },
      {
         "id": "statement:poecile_palustris_head",
         "taxon": "taxon:poecile_palustris",
         "character": "character:head_top",
         "value": "state:black_or_dark_grey",
         "frequency": 1
      },
      {
         "id": "statement:poecile_montanus_head",
         "taxon": "taxon:poecile_montanus",
         "character": "character:head_top",
         "value": "state:black_or_dark_grey",
         "frequency": 1
      },
      {
         "id": "statement:poecile_cinctus_head",
         "taxon": "taxon:poecile_cinctus",
         "character": "character:head_top",
         "value": "state:brown",
         "frequency": 1
      },
      {
         "id": "statement:great_tit_head",
         "taxon": "taxon:parus_major",
         "character": "character:head_top",
         "value": "state:black_or_dark_grey",
         "frequency": 1
      },
      {
         "id": "statement:coal_tit_head",
         "taxon": "taxon:periparus_ater",
         "character": "character:head_top",
         "value": "state:black_or_dark_grey",
         "frequency": 1
      },
      {
         "id": "statement:crested_tit_chest",
         "taxon": "taxon:lophophanes_cristatus",
         "character": "character:chest_color",
         "value": "state:grey_brown",
         "frequency": 1
      },
      {
         "id": "statement:blue_tit_chest",
         "taxon": "taxon:cyanistes_caeruleus",
         "character": "character:chest_color",
         "value": "state:yellow",
         "frequency": 1
      },
      {
         "id": "statement:poecile_chest",
         "taxon": "taxon:poecile",
         "character": "character:chest_color",
         "value": "state:grey_brown",
         "frequency": 1
      },
      {
         "id": "statement:great_tit_chest",
         "taxon": "taxon:parus_major",
         "character": "character:chest_color",
         "value": "state:yellow",
         "frequency": 1
      },
      {
         "id": "statement:coal_tit_chest",
         "taxon": "taxon:periparus_ater",
         "character": "character:chest_color",
         "value": "state:grey_brown",
         "frequency": 1
      },
      {
         "id": "statement:crested_tit_bar",
         "taxon": "taxon:lophophanes_cristatus",
         "character": "character:wing_bar",
         "value": "state:no_wing_bar",
         "frequency": 1
      },
      {
         "id": "statement:blue_tit_bar",
         "taxon": "taxon:cyanistes_caeruleus",
         "character": "character:wing_bar",
         "value": "state:wing_bar",
         "frequency": 1
      },
      {
         "id": "statement:poecile_bar",
         "taxon": "taxon:poecile",
         "character": "character:wing_bar",
         "value": "state:no_wing_bar",
         "frequency": 1
      },
      {
         "id": "statement:great_tit_bar",
         "taxon": "taxon:parus_major",
         "character": "character:wing_bar",
         "value": "state:wing_bar",
         "frequency": 1
      },
      {
         "id": "statement:coal_tit_bar",
         "taxon": "taxon:periparus_ater",
         "character": "character:wing_bar",
         "value": "state:wing_bar",
         "frequency": 1
      },
      {
         "id": "statement:poecile_palustris_cheek_back",
         "taxon": "taxon:poecile_palustris",
         "character": "character:black_of_cheek",
         "value": "state:brown_cheek_back",
         "frequency": 1
      },
      {
         "id": "statement:poecile_montanus_cheek_back",
         "taxon": "taxon:poecile_montanus",
         "character": "character:black_of_cheek",
         "value": "state:white_cheek_back",
         "frequency": 1
      },
      {
         "id": "statement:poecile_palustris_wing_secondaries_color",
         "taxon": "taxon:poecile_palustris",
         "character": "character:wing_secondaries_color",
         "value": "state:secondaries_not_pale",
         "frequency": 1
      },
      {
         "id": "statement:poecile_montanus_wing_secondaries_color",
         "taxon": "taxon:poecile_montanus",
         "character": "character:wing_secondaries_color",
         "value": "state:secondaries_pale",
         "frequency": 1
      }
   ]
}
   
\end{verbatim}
\nolinenumbers
\end{document}
